# Supplementary material for: Virtual reality-based Harms tangent screen test for strabismus measurement
Source: Graefes Arch Clin Exp Ophthalmol. 2025 Jan 6;263(5):1435–42. doi: 10.1007/s00417-024-06724-2 (PMC12149254; doi:10.1007/s00417-024-06724-2)
Supplement: Supplementary file 1 — Supplementary file1 (XLSX 34 KB) [file 417_2024_6724_MOESM1_ESM.xlsx]

## Sheet: Tabelle1
Diagnosis	Binocular vision	Age (years)	SE (dpt)	HTS left upgaze HD	VTS left upgaze HD	HTS left upgaze VD	VTS left upgaze VD	HTS left upgaze Tor	VTS left upgaze Tor	HTS left HD	VTS left HD	HTS left VD	VTS left VD	HTS left Tor	VTS left Tor	HTS left downgaze HD	VTS left downgaze HD	HTS left downgaze VD	VTS left downgaze VD	HTS left downgaze Tor	VTS left downgaze Tor	HTS upgaze HD	VTS upgaze HD	HTS upgaze VD	VTS upgaze VD	HTS upgaze Tor	VTS upgaze Tor	HTS PP HD	VTS PP HD	HTS PP VD	VTS PP VD	HTS PP Tor	VTS PP Tor	HTS downgaze HD	VTS downgaze HD	HTS downgaze VD	VTS downgaze VD	HTS downgaze Tor	VTS downgaze Tor	HTS right upgaze HD	VTS right upgaze HD	HTS right upgaze VD	VTS right upgaze VD	HTS right upgaze Tor	VTS right upgaze Tor	HTS right HD	VTS right HD	HTS right VD	VTS right VD
RE 4th nerve palsy	Lang I: positive 550"	37.4428	-1.25	-3.5	1.5	9	8	6	9.5	0	3.5	10	8	4	6	2	3.5	3	3	1	4	-2.5	1.5	3.5	4	5	6	0	0.5	2.5	3	3	5.5	0.5	1.5	1.5	1.5	0	2.5	-0.5	2	2	2.5	7	0	0.5	5	2.5	2.5
RE 6th nerve palsy	Bagolini test: distance/near diplopia	72.293	-0.875	1	9.5	0	-2	0	0	2	10.5	0	0	0	0	8	10	0	-1	0	0	7	11.5	0	-0.5	0	0	8	13	0	0	0	0	9	18	0	2	0	0	13	18	1	0.5	0	0	16	18.5	3	1.5
RE congenital 4th nerve palsy	Lang I: positive 550"	34.0233	-3	-7	-5.5	7	9	9	11	-4	-3.5	13	11	10	7.5	0	-1.5	10	8	10	7.5	-4	-3.5	3	4.5	9	7.5	-4	-3.5	7	5	9	8.5	-0.5	-1.5	3	4	9	6	-3	-2.5	2.5	4	9	9.5	-2.5	-2	2.5	3.5
decompensated exophoria	Lang I: negative, Titmus: fly positive, circles 200''	78.768	0.75	-3	-1.5	3	0	1	0	-2.5	1	2.5	-0.5	0	0	-3	-2	-1	-2	0	0	-3	-4.5	0	-0.5	3	0	-3.5	-4	0	1	0	0	-3	0.5	-0.5	-0.5	0	0	-3	-3	1.5	0	3	0	-3	-2	-1	-1
RE congenital 4th nerve palsy	Bagolini test: distance/near exclusion RE	38.8583	-1.875	-8	-1	11	3.5	0	0	-2	-1	10	6	0	0	1	1.5	7	8	0	0	-9	-10	5.5	6	0	8	-6	-4.5	6	4.5	0	0	-1	0.5	5	3.5	0	0	-6	-5	1	2.5	0	9	-1	-1	0	1
RE congenital 4th nerve palsy	Lang I: positive 550"	25.5852	0.875	-2.5	-1	5.5	7	8	8.5	1.5	1.5	5.5	6.5	0	6.5	2.5	2	4	5.5	4	4.5	0.5	-0.5	2.5	4	0	10	1	-0.5	1	1	4	0	1.5	1.5	1.5	2	0	4.5	0	0.5	1	2	5	9.5	0	1.5	0.5	1.5
RE esotropia	in head tilt Lang I: positive 550"	71.9562	-2.375	6	10	0.5	0	5	4	11	13	0	-1.5	4	0	16	17.5	0.5	-0.5	3	0	9	12.5	0.5	-1	3	0	16	16	0	-1.5	3	0	20	17	-1.5	-1.5	3	0	14	19	2	-0.5	6	0	21	23	0	-4
LE 4th nerve palsy	Lang I: positive 550"	48.1314	-1.625	0	5	-3	-5.5	8	6.5	3	5.5	-5	-6.5	8	8	4	6	-3	-6	6	6.5	1	3.5	-3.5	-4.5	6	4	4	0.5	-4	-4.5	5	4.5	3	4.5	-3	-4.5	4	3	1	2	-4	-5	7	3	2	3	-3	-5.5
decompensated exophoria	Lang I: positive 550"	42.3381	-0.25	-3	3	-0.5	1	0	0	-2	3	0	-1.5	0	0	-1	3.5	-1	-2.5	0	0	-4	-1	0	-2	0	0	-4	0	-0.5	-1.5	0	0	-4	2	-1	-2	0	0	-3.5	0	0	-3.5	0	0	-3	-1	0	-3.5
Graves' disease	with prism glasses Lang I: negative, Titmus: fly positive, circles negative	60.668	0	10	8.5	-2	-1.5	3	2	10	12	0	-3.5	3	0	10	9.5	-1	3	3	0	12	11.5	-2	-3.5	3	11	12	10.5	-3	0.5	3	0	7	7	-2	3.5	3	0	10	10.5	-4	1	3	0	12	12.5	-6	-3.5
LE 4th nerve palsy	Bagolini test: distance/near diplopia	67.4579	-0.375	-1	-2	-1	-3	8	7	2	2	-0.5	-0.5	8	10	6	4	0	0	8	7.5	-3	1.5	-0.5	0.5	8	7	3	3	-1.5	-2	6	3	7	4	-2	-0.5	8	0	-2	1.5	1	-2.5	7	7	1	2	-4	-4.5
LE exotropia after surgical correction of the 6th nerve palsy	Lang I: positive 1200"	68.0794	-4.75	-8	-6	3.5	2	6	7	-4	-3	1	2	6	5.5	-3	-3	0.5	0	5	0	-13	-4.5	0	1	7	8.5	-5	-3.5	0	-1	4	6.5	-2	-1	0	1	3	0	-19	-12	-4	0.5	7	5.5	-15	-7.5	-1.5	-1
RE 3rd nerve palsy, binocular upward gaze palsy	Bagolini test: distance/near diplopia	79.6085	-0.125	x	x	x	x	x	x	-1	0.5	-4	-5	3	0	-1	2	-5	-5	1	0	x	x	x	x	x	x	-1.5	-0.5	-4.5	-4	0	0	-2	-2	-4	-4	1	-1	x	x	x	x	x	x	-0.5	6	-4.5	-4
LE upward gaze restriction after orbital floor fracture	Lang I: positive 550"	37.7906	-0.75	0	-0.5	11	6.5	-2	-3	-0.5	-1	2.5	0.5	0	0	0	-1	0.5	0	0	0	0	0.5	11	11	-2	-2	-1	-2	2	0.5	0	0	-1	0	0.5	0	0	0	-0.5	-1	12	8	0	-1	-0.5	0.5	3	1
esophoria	Lang I: positive 550"	27.1458	-0.875	0	3	0	-1.5	0	0	1.5	4	0	-1	0	0	1	3.5	0	-1	0	0	0.5	2.5	0	-0.5	0	0	2	2	0	-0.5	0	0	1.5	2.5	0	-0.5	0	0	0.5	2.5	0	-1	0	0	2	2.5	0	-0.5
decompensated esophoria	Lang I: positive 550"	36.7748	-0.75	11	16.5	0	-1	6	3	13	17.5	-1.5	-0.5	3	0	14	17	0	0.5	1	0	10	14.5	-1.5	-2	6	4	14	15.5	-1	0	2	0	15	16.5	0	1.5	1	0	9	15.5	-3.5	-3	7	4.5	13	16	-3	-1.5
RE 3rd nerve palsy	Lang I: negative, Titmus: fly positive, circles 200''	57.1444	-4.25	0.5	3	-10	-12.5	2	0	1.5	4	-14	-14.5	0	0	2	4	-18	-16	0	0	0	3.5	-10	-10.5	2	0	-1.5	2	-14	-14.5	0	0	0.5	3.5	-19	-18.5	0	0	-4	2	-12	-11.5	2	0	-2	2	-14	-15
decompensated esophoria	Bagolini test with prism correction distance/near: positive	27.0062	-1.375	10	17.5	1.5	2	2	0	13	17.5	2.5	2.5	2	0	13	21	2	1.5	1	0	8	15	0.5	0	2	0	13	14.5	1	0.5	1	0	13	16.5	0.5	2	1	0	8	13	-0.5	-1	2	0	12	15	0	-2.5
decompensated esophoria	with prism foil Lang I: negative, Titmus: fly positive, circles 80''	52.5476	-3.25	5	10	0	0.5	3	0	8	11	-0.5	1	1	0	8	8.5	-1.5	0.5	-2	-3	5	6	0	2	1	0	6	7	0.5	1.5	0	0	9	11.5	0.5	-1.5	-3	-9	6.5	7	0	1.5	3	0	8	10.5	0	3
LE esotropia	with prism glasses Lang I: negative, Titmus: fly positive, circles 800''	84.2574	-1.25	14	18.5	1.5	-0.5	0	0	16	18.5	2.5	2	-1	0	15	17	4	2	-1	0	14	21	1	-1	0	0	13	20.5	1.5	-0.5	3	0	14	17.5	1.5	-0.5	-1	0	14	21	0	-1	0	0	15	20	1	-1
RE 4th nerve palsy	Lang I: positive 550"	68.4791	1.25	-0.5	1.5	2.5	2	0	0	1.5	1.5	4	3	0	0	2	3	4	2.5	0	0	0	1.5	1.5	2	0	0	1.5	2	1.5	3	0	0	1.5	1.5	3.5	3.5	0	0	0	2	0	1	0	0	0.5	2.5	0	1.5
LE 3rd nerve palsy	Lang I: positive 1200"	61.7796	1.25	-8	-2.5	-10	-9.5	6	9.5	-4.5	0	-9	-9.5	9	2.5	-4	-3	-9	-10	8	0	-10	-9	-11	-10	6	9	-9	-7	-11	-10.5	6	8.5	-4	-3.5	-10	-9.5	5	4	-9	-8	-10	-11.5	5	0	-6	-1.5	-11.5	-10
decompensated esophoria	Lang I: positive 600"	71.8439	-6.875	10	6.5	0.5	2	5	0	10	12	3	1.5	5	0	12	11.5	2	2.5	1	0	10	7.5	1	5.5	4	0	10	9	2	0.5	2	0	10	10.5	0.5	1	1	0	10	7.5	3	1.5	6	0	10	8	2	-0.5
LE hypotropia in high myopia	with prism glasses Lang I: negative, Titmus: fly positive, circels negative	62.141	-0.25	1	4.5	1	2.5	0	-2	2.5	5.5	1.5	2.5	0	0	3	5	2	2.5	0	-1.5	0.5	4	1	3	0	0	2	5	2.5	3	0	0	4	5	3.5	3.5	0	-2	1.5	4	1.5	2.5	0	0	2.5	3	3.5	4.5
RE 6th nerve palsy	with prism foil Lang I: negative, Titmus: fly positive, circles negative	81.5003	-3.5	12	18	1	1	0	0	12	15.5	-0.5	-1	0	0	13	16	-0.5	-1	0	0	15	15.5	1	5	0	0	14	15	0	-1	0	0	14	16	-0.5	1	0	0	17	22.5	3	0	0	0	20	19	1	-1.5
RE esotropia	Lang I: negative, Titmus: fly positive, circles negative	26.7762	-2	8	5.5	0	-1	3	0	9	5	-1.5	0	3	0	10	6	-1.5	0	1	0	7	6.5	-1	-0.5	3	0	9.5	6	-0.5	1	2	0	10	4	-0.5	0.5	0	0	8	7.5	-1	-0.5	3	0	10.5	6.5	-1.5	-1
LE congenital 4th nerve palsy	in head tilt Lang I: positive 550"	61.1718	0.25	-1	2	-3	-2.5	0	0	-0.5	2	-6	-6.5	0	0	0	1	-8	-10.5	0	0	-2	-0.5	-4.5	-5	0	0	-0.5	0	-6	-8.5	0	0	-0.5	1	-9	-7.5	0	0	-2	0.5	-9	-11.5	0	0	-2	1.5	-13	-14.5
LE esotropia in Graves' disease	Lang I: positive 550"	58.7077	0.375	10	9	0	-2	1	4	11	10.5	-0.5	0	0	0	10.5	8	-1	-1	-1	0	9	11.5	-1.5	-5.5	2	0	11	9.5	-1	-2	0	0	11.5	7.5	-0.5	2.5	-1	0	7	9.5	-1.5	-4	2	0	8.5	10	-1	-3.5
L>R 4th nerve palsy	Lang I: positive 550"	66.694	0.375	1	7.5	0	0.5	16	14	5	9.5	-2	1	15	13	7	11.5	-1.5	0.5	9	9	1	5.5	-1	-3	16	15	5	10	-1	-1.5	10	13	6	10.5	-1	1	6	6.5	1	6.5	-4	-4	16	18	5	11	-2	-5
R>L 6th nerve palsy	Bagolini test: distance/near exclusion RE	43.6961	0.25	7	13.5	-0.5	-1.5	4	0	12	16.5	0	-1.5	4	0	16	16	-1.5	-0.5	-1	0	5	7	0	-1	3	0	13	10.5	0	0	1	0	16	15	-1.5	2	-5	-3	8	15	0	-1.5	0	0	13	18	-0.5	1
LE congenital 3rd nerve palsy	Lang I: positive 550"	49.4867	-7.875	-5	-2.5	17	21	6	1	-3.5	0	17	16.5	3	0	-1.5	1.5	10	10.5	1	0	-3.5	4	16	20.5	7	9	-3	-2.5	13	14.5	2	3	-1.5	0.5	4.5	7.5	0	0	-2	1.5	13	16.5	7	6.5	-1.5	1	8	11.5
esotropia	Lang I: negative, Titmus: fly positive, rings 400''	58.7899	-1	7	7	-0.5	-0.5	0	2	6.5	6.5	-0.5	-1.5	-1	0	2.5	4	-1	-2	-1	0	7	7.5	0	1	2	0	3.5	4.5	-0.5	-1	0	0	1.5	4.5	-1	-1.5	-1	-4	5	5.5	-0.5	-2	4	0	3.5	3.5	0	-1
RE congenital 4th nerve palsy, exotropia, 4 months after LR and IO recession	Lang I: positive 550"	39.3758	-2.5	-1.5	0.5	5	4	4	3.5	1.5	2.5	3.5	5	4	1	4.5	4.5	3	3.5	1	0	-1	-1.5	1	3	4	5.5	1	0	1.5	0	4	0	2.5	4.5	1.5	3	2	0	0.5	2	-2	-1.5	4	5	4.5	5.5	0	-0.5
LE 4th nerve palsy	Lang I: positive 550"	52.5914	0.5	0	2.5	0	0.5	2	0	0.5	2	0	2	0	0	0	1.5	0	1	-2	0	-1	0.5	2.5	1	2	0	0.5	0.5	0.5	2	-3	0	0	-0.5	0	1	-4	0	0	0	5	0.5	2	0	1.5	2	1.5	1
decompensated exophoria	Lang I: positive 550"	65.3388	0	-19	-16	-1	-3.5	0	0	-16	-15	-4	-5	0	0	-18	-15	-2	-3.5	0	0	-20	-14.5	0	0.5	0	0	-17	-13	-3	-0.5	0	0	-18	-18.5	-1	-0.5	0	0	-16	-14.5	-1	1	0	0	-14	-14	-3	1.5
decompensated esophoria	with prism glasses Lang I: positive 550"	26.1574	-3.25	15	23	0.5	0	3	0	16	25.5	-1	0	0	0	18	27.5	-1	0	6	0	15	19.5	-1.5	2	3	0	16	23	-1	0	3	0	19	28.5	-1.5	2.5	5	0	16	18.5	-2.5	-3.5	4	0	19	18.5	-2	-5
RE 3rd nerve palsy	Bagolini test: distance/near diplopia	20.7502	0	2	5.5	-16	-16	18	19	4	6	-12	-11	12	15	3	4.5	-8	-7.5	5	6.5	-2	2.5	-22	-22.5	18	17.5	1	2.5	-17	-17.5	10	13	2	2.5	-9	-4	5	5.5	-2	2	-16	-23	10	11.5	0	5	-19	-16
RE congenital 4th nerve palsy	in head tilt Lang I: positive 550"	57.6619	-1.375	-8	-5.5	12	12	4	5.5	-6	-0.5	13	12	6	4.5	0	3.5	7	7.5	5	1.5	-8	-6	8	7	4	5.5	-6	-2.5	12	9	7	6	1	2	2.5	3	3	2	-7	-4	5	7	4	9.5	-5	1	9	6.5
RE 4th nerve palsy	Lang I: negative, Titmus: fly positive, circles 900''	51.4278	0	-0.5	0.5	1	1.5	0	0	-1	2	2.5	3.5	0	0	-1	1	4	3	1	0	-0.5	1	0.5	1	0	0	-1.5	-1	1.5	1	0	0	-1	1	2	1	1	0	-0.5	-0.5	0.5	1	0	0	-0.5	0	1	1.5
decompensated exophoria	Bagolini test with prism correction distance/near: positive	58.5599	-2.125	-1.5	-1.5	0	-1	0	0	-2.5	-2	0	-1	0	0	-3.5	-3	0	0	0	0	-2.5	-1.5	0	-0.5	0	0	-3.5	-1	-0.5	-0.5	0	0	-3	-1	0	0.5	0	0	-2	-0.5	-0.5	-0.5	0	0	2	-0.5	0	-1
RE 4th nerve palsy	Lang I: negative, Titmus: fly positive, circles negative	57.9083	0.375	-2.5	-1.5	2	3	4	6	-1	0	2	3.5	4	3.5	0	-1	1.5	2	4	0	-2.5	-2	1.5	2	4	2.5	-1.5	-1.5	2	2.5	3	3	-0.5	-0.5	1	2	4	4.5	-2.5	-1.5	1.5	2.5	4	6.5	-1	-1.5	1	1.5
RE congenital 4th nerve palsy	Lang I: positive 550"	27.8877	-0.75	-6	1	14	12.5	1	0	-1.5	1.5	15	13.5	5	7	-0.5	2.5	13	5	4	4	-4	0.5	5	4	1	4.5	-4	0	13	11	4	12	-0.5	1.5	12	9	4	8	-4	2.5	0.5	1.5	1	4.5	1.5	3	4	5
LE 6th nerve palsy	Lang I: positive 550"	41.5606	0.885	15	8.5	1	-2	6	0	19	13	-2	-4	0	0	17.5	13.5	-1	-1	0	0	8	3	-1	-1	9	3.5	6	9	-1	-1	0	2	6.5	14.5	1.5	1.5	0	1.5	8	9.5	-3	-2	9	5.5	10	13	1	-0.5
upward gaze palsy L>R, dorsal midbrain syndrome, tumor in the pineal gland	Bagolini test: distance/near diplopia	38.1711	0.125	1	-2	10	7.5	13	12.5	1	3	8	6.5	10	8	1	3.5	6	4.5	5	1.5	-4	-4.5	5	4.5	17	16	0	1	5	3.5	10	10	1	3	4	3.5	5	2.5	-4	0	1	0	17	16	2	3.5	2	0.5
esophoria	Lang I: positive 550"	42.9569	0.875	6	10.5	1	0	2	0	7	10	0	0.5	2	0	10	10	-0.5	0.5	1	0	7	12	1	0	0	0	5	8.5	0	0	0	0.5	11	8.5	-0.5	0.5	0	0	7	13	0.5	0.5	0	0	8	15.5	-1	1
decompensated esophoria in cerebellar atrophy	Lang I: positive 550"	54.4449	-2.875	6.5	8	-1	-3.5	1	6	7	10.5	-4.5	-4	1	4	11	11	-5	-1.5	1	0	8	9	-1	-2	1	7.5	8	9	-1.5	0	3	0	8	10.5	1.5	2	1	0	8	9	-1	-1.5	1	7.5	9	12.5	3.5	3.5
LE 6th nerve palsy	Lang I: positive 550"	36.2437	-0.5	13	18	2	0.5	2	0	13	17.5	1.5	1	1	0	12	16.5	0.5	-0.5	-1	1	12	17.5	0.5	-1	2	3.5	13	15	0.5	0	0	0	11	14	0	-0.5	-1	-2.5	9	14.5	-0.5	-1	3	1.5	10	15	0	-1
esotropia with oblique overaction L>R	Bagolini test: distance exclusion LE, near positive	25.2238	-1	6	10.5	0.5	0.5	2	1.5	10	12	1	1	2	3.5	14	15.5	4.5	3	2	2.5	6	8.5	-1	-0.5	2	0	9.5	11	-0.5	0	0	0	14	18.5	-1	0.5	2	0	6	10.5	-8	-4.5	7	7	13	16.5	-11	-4.5
LE 6th nerve palsy	with prism glasses Lang I: positive 550"	62.7296	-5.25	1.5	3.5	2	0.5	5	7.5	2.5	5	0.5	0.5	4	0	6	9.5	0	-1	0	0	8	7.5	0	0.5	8	9.5	11	14	1	1	0	0	13	13	0	-0.5	0	0	11	12	0	0	8	5.5	14	15.5	0	-0.5
RE congenital 4th nerve palsy	Bagolini test: distance/near exclusion LE	33.8371	0.25	-17	-11	9	10.5	-5	-6	-13	-7.5	15	15.5	-6	-7	-11	-6.5	17	17.5	-3	-6	-7	-9	7	6.5	-1	-3.5	-8	-8	13	15	-1	-3.5	-7	-7	17	17.5	2	-2.5	-4	-4	2	6.5	4	0	-3	-1.5	7	7
RE 6th nerve palsy	Lang I: positive 550"	63.8193	1.625	5	10.5	-0.5	-1	1	3	8	11	-0.5	-1	2	0	10	12.5	-0.5	-2.5	0	0	5	8.5	-1	-1.5	3	3.5	8	9	-1	-1	1	0	10.5	10	-1.5	-1	0	0	5	8.5	-1.5	-1.5	4	0	8	11.5	-1.5	-2
RE 3rd nerve palsy	Lang I: positive 550"	68.7036	0.375	-23	-21.5	3.5	1	5	0	-18	-19.5	0.5	0.5	-4	-3	-16	-22	-4.5	0	-4	0	-20	-20.5	0	-0.5	5	0	-22	-20.5	0	1.5	0	0	-22	-20	0.5	3.5	-3	-6	-15	-15.5	-1	-1	5	0	-13	-11.5	0	3.5
LE esotropia in Graves' disease	Lang I: positive 550"	56.8378	-2.5	11	13	-1	0	3	3.5	11	14	-0.5	0.5	0	0	11	13.5	-1	0.5	0	0	9.5	13	-1	0	3	5	8	13.5	0	0	0	2	8	13	0	0.5	0	0	9.5	12	-0.5	0	3	2.5	11	14	0	0
RE 6th nerve palsy	Lang I: positive 550"	32.2464	-0.625	12	17.5	-1	0.5	3	0	16	18	0	-1.5	0	0	16.5	16	-1	-2	-3	0	13	17.5	0	0.5	2	0	14	15.5	-0.5	-0.5	0	0	15	15.5	-1	-1.5	-3	0	13	17.5	0	0.5	2	0	14.5	23.5	0	0
decompensated exophoria	Lang I: positive 550"	58.412	-0.5	-14.5	-14	5	1.5	-2	-4.5	-10	-11.5	2	0.5	-1	0	-10	-12	-1	-1.5	-1	0	-19	-18	3	1.5	-4	-3.5	-21	-13	2.5	2	-2	-2.5	-16	-13.5	1	0	-2	0	-16	-16.5	0	1.5	-3	-3	-15.5	-13	2	3
esotropia	Bagolini test: distance/near exclusion LE	38.1081	-0.125	9	19	0	0.5	0	4	14	19	0	0.5	0	0	18	20	-0.5	1	2	0	14.5	18	1.5	0	0	3.5	15	18.5	-1	1.5	2	0	19	23.5	-1	4	2	-7.5	13	17.5	-2	0.5	4	2	17	17.5	-2	0
LE congenital 4th nerve palsy	Lang I: negative, Titmus: fly positive, circles negative	72.7502	0.875	-1	5	1	-1	11	14.5	0	5.5	-1	-1	10	14.5	2.5	5.5	-2.5	-4.5	11	11.5	-0.5	3	-1	-3.5	10	12	1	1.5	-4	-3	10	7.5	2	6.5	-4.5	-4	10	10.5	-3	3	-3	-8	10	11.5	3	6.5	-4	-9.5
LE 3rd nerve palsy	Bagolini test: distance/near exclusion LE	55.7837	-0.875	1	4.5	12	9.5	10	7.5	2	4.5	12	10	7	7	4	7	6	6.5	2	0	0	3.5	11	8.5	10	x	2	5	12	9	5	2.5	3	10	10	5.5	5	-2.5	1	6.5	7	8	10	2.5	2	8.5	8	5.5
decompensated exophoria	Lang I: positive 550"	31.7947	-6.25	-11	-7.5	-5	-1.5	3	3.5	-9	-5	-2	0	5	5	-4.5	-1.5	-0.5	1	5	3.5	-8	-5.5	-4	-2	2	4	-6	-2	-0.5	-0.5	2	2.5	-4	0.5	0	0	3	3	-4	-0.5	-3	-1	2	4	-1	3	-1	0
LE 3rd nerve palsy	with prism foil Lang I: negative, Titmus: fly positive, circles 200''	54.4175	1.5	0	0.5	-0.5	-1	0	0	0	0	-1.5	-2	2	0	1	0	-3.5	-3	3	0	-0.5	1	-0.5	-1	0	0	0	-0.5	-1.5	-1.5	-1	0	-1	0.5	-7	-6.5	1	0	-0.5	0.5	0	-1.5	0	0	0.5	0	-1.5	-1.5
RE congenital 4th nerve palsy	Lang I: positive 550"	63.3073	0.5	-2	0.5	12	9	6	1.5	1	2	10	7.5	3	1	1	2	5	3	3	0	-3	0.5	9	9	4	3.5	-1	0.5	10	9	6	4	1	2	5	1.5	3	0	-2	1	9	10.5	10	9	0	2.5	12	10.5
RE elevation deficit after orbital fracture	Lang I: positive 550"	44.2464	-1.75	-8	-3.5	-15	-11	2	0	-1	-1.5	-5	-4.5	4	0	-1	-1	-2	-1.5	2	0	-5	-2.5	-12	-11.5	-2	-1.5	-2	-1	-4	-2	0	0	0	-0.5	-1.5	1	-3	0	-2	-1	-6	-5.5	-5	-1.5	-0.5	-1.5	-0.5	-2.5
RE 6th nerve palsy	Bagolini test: distance/near diplopia	43.4552	1.25	7	16	-0.5	2	-3	-1.5	10.5	14	0	2	-3	-4	11	13	0	3	-5	-2.5	14	16.5	-1	1.5	-3	0	16	16	1.5	2.5	-3	-5.5	14	13	1	4	-4	-5	15	20	2	3.5	-3	-5.5	16	19	4.5	6.5
RE lowering deficit after orbital fracture	Bagolini test: distance/near diplopia	53.8919	-0.25	0	3.5	6	7.5	6	4.5	1	3.5	4.5	7.5	3	0	3	5.5	7	8.5	2	0	-1	2	7	6.5	6	5.5	1	5.5	4.5	8.5	3	0	2.5	7	8	11.5	3	0	0	4	4	7	7	6.5	1.5	7	4	7
RE 6th nerve palsy	Lang I: positive 550"	24.9774	-3.25	7	8.5	0	0.5	0	0	7	8.5	0	0.5	0	0	7	6.5	0	1	0	0	5.5	7	0	0	0	0	6	5.5	0	0	0	0	5	5.5	0	0.5	0	0	7	7.5	0	0.5	0	0	8	8.5	0	0.5
RE 6th nerve palsy	Lang I: positive 550"	72.1369	0.75	7	10	0	2	1	0	12	11.5	0	2.5	0.5	0	13	14.5	-1	0.5	0	0	9	9	0	0.5	1	0	12	11.5	0	1	0	0	13	13.5	-1	0.5	-1	0	12	12.5	0	1	2	0	14	14.5	0	2.5
LE elevation deficit in Graves' disease	Lang I: positive 550"	67.7509	0	0	-0.5	8	10	10	15	0	1.5	12	6	15	9	2	4.5	9	2.5	12	6	3	0	4	4	15	15	1	3.5	6	5.5	15	12	4	3	8	2	15	8.5	1	2	0	2	15	14	0.5	3	2	4.5
RE 6th nerve palsy	Lang I: positive 550"	73.4346	1.875	8	10.5	0	2	2	0	8	10	0	-1	1	0	9	10.5	0	-0.5	-3	0	7	11	0	6.5	0	0	8	11	0	0	0	0	9	10	1	0.5	-4	0	7	7.5	2	0.5	0	0	9	12.5	1	-0.5
RE vertical gaze restriction after orbital fracture	Lang I: positive 550"	26.089	-0.125	-5	-0.5	-5	-0.5	-6	-4.5	-4	-1.5	-1	-0.5	-5	-5	-4	-1	0	0.5	-4	-2.5	-1	0	-3	-0.5	-7	-6	-1.5	-2	0	1	-2	-3	-4	-1.5	3	3	-5	-5	2	1	-0.5	0.5	-7	-1.5	1	0.5	1	2
RE 4th nerve palsy	Lang I: positive 550"	47.3867	-0.875	1.5	5	0	0.5	0	0	3	7	2.5	2	4	4	5	6.5	7	2.5	9	9	-0.5	3	-0.5	-2	-1	2	1.5	2.5	0.5	0.5	3	2.5	3.5	5	3	1.5	7	9	1	3	0.5	0	-0.5	0	1.5	5.5	1.5	0
RE 6th nerve palsy	Lang I: negative, Titmus: fly positive, circles 140''	70.1273	-2.5	0.5	1	2.5	1.5	6	8.5	3	1	0	0	1	2.5	2	4.5	0	1.5	-1	0	4.5	1.5	1.5	-0.5	5	7	7	5.5	0	0	0	0	7	6.5	-0.5	2	-3	2	7	7.5	2	-1.5	9	6	11	10.5	0.5	1
decompensated esophoria	Lang I: positive 550"	27.5044	-0.75	9	19	0.5	0	7	5.5	13	18	0.5	-1	6	3.5	15	19	0	-0.5	3	1.5	14	19.5	-1.5	-1	5	3.5	13	17.5	0	-0.5	1	1.5	11	14.5	-0.5	-0.5	0	0	12	18	-1.5	-2	3	3	12	17	-0.5	-1.5
decompensated esophoria	Lang I: negative, Titmus: fly positive, circles 100''	25.0349	-0.625	7	14.5	0.5	-0.5	0	0	11	17.5	1	-0.5	0	0	14	18.5	1.5	-1.5	-3	0	5.5	15	0.5	-1	0	0	10	19.5	0.5	-0.5	0	-2.5	13	21	1	2	-3	-6.5	11	20	0	-1.5	0	0	16	19.5	1	0
decompensated exophoria	Lang I: positive 550"	25.3662	0	-8	-8	1	0	-1	0	-8	-8.5	0	0	-1	0	-8	-9	-0.5	0.5	-1	0	-11	-11	0	-0.5	-1	0	-10.5	-11	0	0	-1	0	-11	-11	0	0.5	-1	0	-8	-7	-1	1	-1	0	-6	-6	0	-0.5
RE elevation deficit in Graves' disease	Lang I: positive 550"	53.2183	0.125	-0.5	1	-3	-4.5	9	8.5	0	2.5	-3	-4.5	7	6.5	-0.5	3	-2.5	-4	5	5	-1.5	1	-8	-6.5	10	7.5	-2	1.5	-5	-5.5	6	6.5	-0.5	1.5	-4	-3.5	5	2.5	-1.5	0	-9	-6.5	7	4	-0.5	1.5	-6	-7
decompensated esophoria	Lang I: positive 550"	33.4401	-0.5	7	12.5	-1	0.5	2	1.5	13	16	0	0.5	1	0	16	16.5	0	-0.5	-1	-2	7	11	0	0.5	1	2	12	11.5	1	0.5	0	0	13	12	-0.5	1	-1	-3.5	7	10	-1	0	0	1	10	12.5	-1	1.5
RE 4th nerve palsy, two months after SO tuck	Lang I: positive 550"	47.5318	-0.875	3	4.5	-4	-3	-4	-4	5	3	0.5	-2	2	0	5.5	7	2	-3.5	5	2.5	1	2	-4	-3.5	-5	-6.5	2	2.5	-1	-2	0	0	4.5	5	0.5	-2	2	4.5	1.5	2.5	-2.5	-2	-6	-5	1	3	-1	-2
RE congenital 4th nerve palsy	Lang I: positive 550"	51.5756	-0.125	-2	1.5	6	3.5	6	7	0	2.5	6	6	8	9.5	3	3.5	6	2	6	5	0	2.5	1	1	4	2.5	0.5	1	0.5	0.5	3	3	1	3.5	1	0	2	3	0	3	1	0	6	5	1.5	4	1	0.5
decompensated esophoria	Lang I: negative, Titmus: fly positive, circles 100''	23.9781	-2.75	18	20	1.5	3.5	4	4.5	17.5	20.5	1.5	3	0	3	21	24	1.5	0.5	0	0	14	21.5	1	3	5	5.5	18	25.5	-0.5	2.5	2	2.5	19	26	-1	3	0	-0.5	15	22.5	-2	0.5	5	3.5	19	25	-2	-2
LE vertical gaze and adduction deficit after orbital fracture	Lang I: positive 550"	49.2676	-0.125	0	1	0	0	0	0	1	1	-1.5	0.5	0	0	1.5	1.5	-1.5	1	0	0	-0.5	-0.5	0.5	0.5	0	0	0.5	0.5	-0.5	-0.5	0	0	0.5	1.5	-1.5	1.5	-1	0	-1	0.5	0	-0.5	1	0	0	1	0	0
RE 4th nerve palsy	Lang I: positive 550"	29.681	-0.375	0.5	2.5	1.5	1.5	2	2	0	3	1.5	1.5	2	2.5	0.5	3.5	2	2.5	2	0	0	3	1.5	1	2	2	0	0.5	1	1	1	1.5	0.5	3	1.5	2	2	2.5	-0.5	2.5	0.5	1	3	2.5	0	2.5	0.5	1
LE congenital 4th nerve palsy	Bagolini test: distance/near alternating exclusion to diplopia	20.1396	0.375	2	6	-0.5	-1.5	2.5	5.5	6	8	-1	-2	3	2.5	7	7.5	-1	-3.5	6	8	3	1.5	-2	-2	3	5	6	3.5	-2	-1	2	0	14	7.5	-8	-2.5	3	9.5	2.5	1	-5	-3.5	6	6	7	8.5	-3	-4
decompensated exophoria	Lang I: positive 550"	24.2875	1.375	-4	-12	4	6.5	-3	-2.5	-2	-9	2	6	-2	-3	-3	-7.5	2	4.5	-3	0	-9	-10.5	4	4	-2	-1	-11	-10	4	5	-1	0	-10	-5.5	3	3	-0.5	4	-8	-7	3	3	-1	-2	-6	-4	3	3.5
RE congenital 4th nerve palsy	Lang I: positive 550"	57.1773	-2.75	-5	-2	17	16.5	13	10	0.5	0.5	8.5	8	6	6	1	2	3	4.5	4	4.5	-1	-0.5	14	13.5	14	16	1	0	9	9	10	10	1	1.5	3	3	4	2	-0.5	0.5	9	11.5	14	16.5	1.5	1	3.5	4
LE 3rd nerve palsy	Bagolini test: distance/near diplopia, after squint surgery: Titmus: fly pos., circles 100"	65.5578	-0.5	-11	-8	0	-2.5	3	0	-11	-6.5	-5	-5.5	3	0	-14	-9.5	-9	-9	4	2.5	-21	-17.5	0	-2	0	0	-19	-16	-2	-5	1	1	-16	-14.5	-3	-7	4	3	-22	-18.5	-4	-4.5	-1	-2	-19	-16.5	-1.5	-0.5
		SE: spherical equivalent
		HTS: Harms tangent screen
		VTS: Virtual reality-based tangent screen
		HD: horizontal deviation
		VD: vertical deviation
		Tor: Torsional misalignment
		RE: right eye
		LE: left eye
		LR: lateral rectus
		IO: inferior oblique
		SO: superior oblique
		x: measurements that were not possible in certain positions of gaze
[truncated: 8 more columns]
